# Supplementary material for: Development of a Simultaneous Normal-Phase HPLC Analysis of Lignans, Tocopherols, Phytosterols, and Squalene in Sesame Oil Samples
Source: Foods. 2024 Apr 28;13(9):1368. doi: 10.3390/foods13091368 (PMC11083186; doi:10.3390/foods13091368)
Supplement: Supplementary file 1 [file foods-13-01368-s001.zip]

Archive with 1 entries (1 files):
- foods-2970182-supplementary.pdf
